# Supplementary material for: The critical role of dysregulated Hh-FOXM1-TPX2 signaling in human hepatocellular carcinoma cell proliferation
Source: Cell Commun Signal. 2020 Jul 28;18:116. doi: 10.1186/s12964-020-00628-4 (PMC7388463; doi:10.1186/s12964-020-00628-4)
Supplement: Supplementary file 3 — Additional file 3: Table S5. Function clustering of DEGs. [file 12964_2020_628_MOESM3_ESM.xls]

## Sheet: Sheet1
Table S5. Function clustering of DEGs
GO term	Gene Set	Size	Expect	Overlap	Enrichment	p	FDR
GO:0007049	cell cycle	1739	77.945	203	2.6044	0	0
GO:0022402	cell cycle process	1274	57.103	166.998	2.9245	0	0
GO:0051276	chromosome organization	1143	51.231	139	2.7132	0	0
GO:0051726	regulation of cell cycle	1106	49.573	114.999	2.3198	0	0
GO:0000278	mitotic cell cycle	927	41.55	142.001	3.4176	0	0
GO:1903047	mitotic cell cycle process	788	35.32	130.002	3.6807	0	0
GO:0010564	regulation of cell cycle process	689	30.882	87.0008	2.8172	0	0
GO:0051301	cell division	583	26.131	103.001	3.9417	0	0
GO:0007346	regulation of mitotic cell cycle	578	25.907	76.0008	2.9336	0	0
GO:0044770	cell cycle phase transition	526	23.576	84.9986	3.6053	0	0
GO:0044772	mitotic cell cycle phase transition	487	21.828	81.9991	3.7566	0	0
GO:0048285	organelle fission	459	20.573	75.9987	3.6941	0	0
GO:0000280	nuclear division	420	18.825	76.0003	4.0372	0	0
GO:0007059	chromosome segregation	312	13.984	67.9986	4.8626	0	0
GO:0140014	mitotic nuclear division	282	12.64	61.0006	4.826	0	0
GO:0006260	DNA replication	268	12.012	53.9987	4.4954	0	0
GO:0098813	nuclear chromosome segregation	258	11.564	55.9998	4.8426	0	0
GO:0000819	sister chromatid segregation	185	8.292	45.9999	5.5475	0	0
GO:0000070	mitotic sister chromatid segregation	155	6.9474	41.9998	6.0454	0	0
GO:0006261	DNA-dependent DNA replication	148	6.6336	37.9999	5.7284	0	0
GO:0006259	DNA metabolic process	970	43.477	103.001	2.3691	1.1102e-16	4.5877e-14
GO:0071103	DNA conformation change	245	10.981	45.9983	4.1889	1.1102e-16	4.5877e-14
GO:1901990	regulation of mitotic cell cycle phase transition	354	15.867	54.9998	3.4663	4.4409e-16	1.6822e-13
GO:0007088	regulation of mitotic nuclear division	178	7.9783	37.9998	4.7629	4.4409e-16	1.6822e-13
GO:0006974	cellular response to DNA damage stimulus	806	36.126	90.0007	2.4913	6.6613e-16	2.4223e-13
GO:0051783	regulation of nuclear division	202	9.054	39.9997	4.4179	1.3323e-15	4.6583e-13
GO:1901987	regulation of cell cycle phase transition	386	17.301	56.9999	3.2946	1.4433e-15	4.8596e-13
GO:0000075	cell cycle checkpoint	216	9.6815	41.0002	4.2349	2.7756e-15	9.0116e-13
GO:0051983	regulation of chromosome segregation	101	4.527	27.9999	6.1851	3.3307e-15	1.0441e-12
GO:0000226	microtubule cytoskeleton organization	540	24.204	68.0011	2.8095	8.9928e-15	2.7251e-12
GO:0045787	positive regulation of cell cycle	374	16.763	53.9987	3.2213	2.176e-14	6.3814e-12
GO:0007093	mitotic cell cycle checkpoint	165	7.3956	33.9998	4.5973	5.5955e-14	1.5897e-11
GO:0007051	spindle organization	175	7.8438	34.9998	4.4621	6.1062e-14	1.6822e-11
GO:0051304	chromosome separation	89	3.9891	24.9997	6.267	7.2164e-14	1.9296e-11
GO:0006281	DNA repair	511	22.904	64.0006	2.7943	7.4829e-14	1.9436e-11
GO:0010965	regulation of mitotic sister chromatid separation	56	2.51	19.9999	7.9681	1.4277e-13	3.6055e-11
GO:0033045	regulation of sister chromatid segregation	79	3.5409	22.9999	6.4955	3.1231e-13	7.4848e-11
GO:0044843	cell cycle G1/S phase transition	247	11.071	41.0003	3.7034	3.1286e-13	7.4848e-11
GO:0051306	mitotic sister chromatid separation	59	2.6445	20.0001	7.5629	4.4742e-13	1.0429e-10
GO:0006302	double-strand break repair	218	9.7712	38.0002	3.889	4.8817e-13	1.1095e-10
GO:0007017	microtubule-based process	729	32.675	77.9985	2.3871	6.0552e-13	1.3426e-10
GO:0000082	G1/S transition of mitotic cell cycle	232	10.399	39.0014	3.7505	7.9226e-13	1.6126e-10
GO:0045930	negative regulation of mitotic cell cycle	256	11.474	40.9989	3.5732	1.0547e-12	1.9976e-10
GO:0000724	double-strand break repair via homologous recombination	119	5.3338	27.0002	5.0621	2.0165e-12	3.5254e-10
GO:0007052	mitotic spindle organization	111	4.9752	24.9999	5.0249	1.5824e-11	2.3976e-09
GO:0044839	cell cycle G2/M phase transition	213	9.547	35.0003	3.6661	2.3363e-11	3.3713e-09
GO:0033260	nuclear DNA replication	52	2.3307	16.9997	7.2938	4.9961e-11	6.9942e-09
GO:1903046	meiotic cell cycle process	186	8.3369	30.9999	3.7184	2.2622e-10	2.9806e-08
GO:0051383	kinetochore organization	21	0.94126	10.9996	11.686	3.1895e-10	4.0839e-08
GO:2000816	negative regulation of mitotic sister chromatid separation	38	1.7032	13.9998	8.2197	4.1578e-10	5.1079e-08
GO:0006271	DNA strand elongation involved in DNA replication	17	0.76197	10.0001	13.124	4.5078e-10	5.3921e-08
GO:0033554	cellular response to stress	1867	83.682	138	1.6491	1.3357e-09	1.519e-07
GO:0008283	cell proliferation	1986	89.016	144.001	1.6177	1.9717e-09	2.1597e-07
GO:0031497	chromatin assembly	129	5.782	23.9999	4.1508	2.5724e-09	2.7513e-07
GO:0034080	CENP-A containing nucleosome assembly	31	1.3895	12.0003	8.6364	3.8731e-09	3.9562e-07
GO:0051303	establishment of chromosome localization	77	3.4513	18.0003	5.2155	5.9076e-09	5.9673e-07
GO:1900262	regulation of DNA-directed DNA polymerase activity	6	0.26893	6.0001	22.311	7.954e-09	7.6925e-07
GO:0032465	regulation of cytokinesis	80	3.5857	16.9998	4.741	7.1085e-08	5.8748e-06
GO:0000079	regulation of cyclin-dependent protein serine/threonine kinase activity	92	4.1236	17	4.1226	5.9643e-07	4.4083e-05
GO:0072401	signal transduction involved in DNA integrity checkpoint	73	3.272	15.0002	4.5844	6.6085e-07	4.7681e-05
GO:0032508	DNA duplex unwinding	65	2.9134	14.0001	4.8054	8.5051e-07	5.9938e-05
GO:0000723	telomere maintenance	143	6.4095	21.0001	3.2764	1.5854e-06	0.00010598
GO:0006282	regulation of DNA repair	113	5.0649	18.0001	3.5539	2.6789e-06	0.00016912
GO:0071459	protein localization to chromosome, centromeric region	22	0.98608	7.99997	8.1129	2.8661e-06	0.00017847
GO:0006977	DNA damage response, signal transduction by p53 class mediator resulting in cell cycle arrest	56	2.51	11.9998	4.7808	5.4573e-06	0.00032008
GO:0007077	mitotic nuclear envelope disassembly	12	0.53786	5.99983	11.155	5.8233e-06	0.00033936
GO:0010273	detoxification of copper ion	14	0.62751	6.00006	9.5617	1.7517e-05	0.00090943
GO:1901992	positive regulation of mitotic cell cycle phase transition	74	3.3168	12.9999	3.9194	2.2123e-05	0.0011112
GO:0051347	positive regulation of transferase activity	626	28.058	50.9982	1.8176	2.757e-05	0.0013621
GO:0010639	negative regulation of organelle organization	371	16.629	35.0007	2.1048	2.7804e-05	0.0013663
GO:0007143	female meiotic nuclear division	30	1.3447	8.00029	5.9495	3.8131e-05	0.0018245
GO:0070507	regulation of microtubule cytoskeleton organization	175	7.8438	21.0002	2.6773	3.8359e-05	0.0018258
GO:0031297	replication fork processing	32	1.4343	7.99995	5.5776	6.3285e-05	0.0028766
GO:0042368	vitamin D biosynthetic process	11	0.49304	4.99992	10.141	6.5803e-05	0.0029324
GO:0007096	regulation of exit from mitosis	18	0.80679	6.00002	7.4369	9.2809e-05	0.0039987
GO:0000281	mitotic cytokinesis	85	3.8099	13.0001	3.4122	9.9252e-05	0.004188
GO:0071478	cellular response to radiation	187	8.3817	21.0003	2.5055	0.00010134	0.0042455
GO:0007127	meiosis I	111	4.9752	14.9997	3.0149	0.00012715	0.0051374
GO:1904031	positive regulation of cyclin-dependent protein kinase activity	27	1.2102	7.00004	5.7842	0.00014285	0.0057209
GO:0010035	response to inorganic substance	536	24.024	42.9982	1.7898	0.00016428	0.0064934
GO:0000212	meiotic spindle organization	13	0.58268	4.99998	8.581	0.00017005	0.0066347
GO:0048609	multicellular organismal reproductive process	813	36.44	59	1.6191	0.00017583	0.0068019
GO:1902750	negative regulation of cell cycle G2/M phase transition	57	2.5548	9.99974	3.9141	0.00019657	0.0075402
GO:0007569	cell aging	103	4.6166	13.9998	3.0325	0.00019873	0.0075911
GO:0045144	meiotic sister chromatid segregation	8	0.35857	3.99985	11.155	0.00024253	0.009086
GO:0001778	plasma membrane repair	8	0.35857	3.99985	11.155	0.00024253	0.009086
GO:0042127	regulation of cell proliferation	1564	70.101	98.9966	1.4122	0.00025016	0.0093206
GO:0051103	DNA ligation involved in DNA repair	9	0.4034	4.00003	9.9158	0.00042107	0.01461
GO:0009394	2'-deoxyribonucleotide metabolic process	32	1.4343	6.99996	4.8804	0.00044534	0.015336
GO:0006978	DNA damage response, signal transduction by p53 class mediator resulting in transcription of p21 class mediator	16	0.71715	5.00004	6.9721	0.0005158	0.017497
GO:0007076	mitotic chromosome condensation	16	0.71715	5.00004	6.9721	0.0005158	0.017497
GO:0097164	ammonium ion metabolic process	199	8.9195	20.0002	2.2423	0.00063638	0.020886
GO:0000729	DNA double-strand break processing	25	1.1205	5.99972	5.3545	0.00067678	0.021669
GO:0009217	purine deoxyribonucleoside triphosphate catabolic process	5	0.22411	2.99994	13.386	0.00083801	0.025479
GO:0034196	acylglycerol transport	5	0.22411	2.99994	13.386	0.00083801	0.025479
GO:2000278	regulation of DNA biosynthetic process	108	4.8408	13	2.6855	0.0010771	0.031588
GO:0006296	nucleotide-excision repair, DNA incision, 5'-to lesion	37	1.6584	6.99994	4.2209	0.0011213	0.032671
GO:0008203	cholesterol metabolic process	136	6.0958	14.9999	2.4607	0.0011509	0.033428
GO:1901617	organic hydroxy compound biosynthetic process	241	10.802	22.0004	2.0367	0.0012702	0.036428
GO:0006629	lipid metabolic process	1395	62.526	85.9983	1.3754	0.0014476	0.041384
GO:0008156	negative regulation of DNA replication	39	1.748	6.99987	4.0045	0.00155	0.043624
GO:0042981	regulation of apoptotic process	1517	67.995	91.9972	1.353	0.0016289	0.044072
